# Supplementary material for: In Silico Targeting of Fascin Protein for Cancer Therapy: Benchmarking, Virtual Screening and Molecular Dynamics Approaches
Source: Molecules. 2023 Jan 29;28(3):1296. doi: 10.3390/molecules28031296 (PMC9921211; doi:10.3390/molecules28031296)
Supplement: Supplementary file 1 [file molecules-28-01296-s001.zip]

Archive with 3 entries (3 files):
- Supplementary-Material.pdf
- Video S1. Remdesivir-Fascin complex.mp4
- Video S2. NANPDB3-Fascin complex.mp4
